# Supplementary material for: Tumor- and Fibroblast-Derived Cell-Free DNAs Differently Affect the Progression of B16 Melanoma In Vitro and In Vivo
Source: Int J Mol Sci. 2024 May 13;25(10):5304. doi: 10.3390/ijms25105304 (PMC11120878; doi:10.3390/ijms25105304)
Supplement: Supplementary file 1 [file ijms-25-05304-s001.zip]

Archive with 1 entries (1 files):
- ijms-2962019-supplementary.pdf
